# Supplementary material for: Hyaluronic Acid-Functionalized Nanomicelles Enhance SAHA Efficacy in 3D Endometrial Cancer Models
Source: Cancers (Basel). 2021 Aug 10;13(16):4032. doi: 10.3390/cancers13164032 (PMC8394402; doi:10.3390/cancers13164032)
Supplement: Supplementary file 1 [file cancers-13-04032-s001.zip]

Archive with 1 entries (1 files):
- cancers-1311315-supplementary.pdf
